# Supplementary material for: The Feasibility and Acceptability to Service Users of CIRCuiTS, a Computerized Cognitive Remediation Therapy Programme for Schizophrenia
Source: Behav Cogn Psychother. 2015 May 25;44(3):288–305. doi: 10.1017/S1352465815000168 (PMC4855993; doi:10.1017/S1352465815000168)
Supplement: Supplementary file 1 [file S1352465815000168sup.zip]

Archive with 3 entries (3 files):
- S1352465815000168sup001.doc
- S1352465815000168sup002.doc
- S1352465815000168sup003.doc
